# Supplementary material for: Potential travel cost saving in urban public-transport networks using smartphone guidance
Source: PLoS One. 2018 May 10;13(5):e0197181. doi: 10.1371/journal.pone.0197181 (PMC5944931; doi:10.1371/journal.pone.0197181)
Supplement: S1 Table — (XLSX) [file pone.0197181.s001.xlsx]

## Sheet: Sheet1
0
60
60
60
60
60
120
120
180
180
180
180
180
180
300
300
300
360
360
360
360
420
420
420
420
480
480
480
480
540
540
540
600
600
600
600
600
600
660
660
660
720
720
720
720
720
720
720
780
780
840
900
900
960
960
1020
1020
1080
1080
1140
1140
1200
1200
1200
1200
1260
1260
1260
1260
1320
1380
1380
1440
1440
1440
1440
1440
1500
1500
1500
1560
1560
1560
1560
1620
1620
1680
1680
1680
1740
1740
1740
1740
1740
1800
1800
1800
1800
1860
1860
1860
1860
1920
1920
1920
1920
1920
1980
2040
2040
2040
2040
2100
2100
2100
2100
2100
2100
2100
2220
2220
2220
2280
2280
2280
2340
2340
2400
2400
2400
2400
2400
2460
2460
2460
2460
2520
2520
2520
2580
2640
2640
2640
2640
2700
2700
2700
2700
2700
2760
2760
2760
2760
2760
2760
2820
2880
2880
2880
2940
2940
2940
3000
3000
3000
3060
3060
3060
3060
3120
3120
3120
3120
3120
3120
3120
3120
3180
3180
3180
3240
3240
3240
3240
3300
3300
3360
3360
3360
3360
3420
3420
3420
3540
3600
3600
3600
3600
3600
3600

## Sheet: Sheet2
0
10
10
10
10
10
20
20
30
30
30
30
30
30
50
50
50
60
60
60
60
70
70
70
70
80
80
80
80
90
90
90
100
100
100
100
100
100
110
110
110
120
120
120
120
120
120
120
130
130
140
150
150
160
160
170
170
180
180
190
190
200
200
200
200
210
210
210
210
220
230
230
240
240
240
240
240
250
250
250
260
260
260
260
270
270
280
280
280
290
290
290
290
290
300
300
300
300
310
310
310
310
320
320
320
320
320
330
340
340
340
340
350
350
350
350
350
350
350
370
370
370
380
380
380
390
390
400
400
400
400
400
410
410
410
410
420
420
420
430
440
440
440
440
450
450
450
450
450
460
460
460
460
460
460
470
480
480
480
490
490
490
500
500
500
510
510
510
510
520
520
520
520
520
520
520
520
530
530
530
540
540
540
540
550
550
560
560
560
560
570
570
570
590
600
600
600
600
600
600
