# Supplementary material for: Potential travel cost saving in urban public-transport networks using smartphone guidance
Source: PLoS One. 2018 May 10;13(5):e0197181. doi: 10.1371/journal.pone.0197181 (PMC5944931; doi:10.1371/journal.pone.0197181)
Supplement: S2 Table — (XLSX) [file pone.0197181.s002.xlsx]

## Sheet: Sheet1
4
4
1
3
4
2
2
4
3
2
3
4
2
4
1
2
2
1
2
4
4
4
3
3
1
4
1
4
3
2
4
4
2
3
2
1
2
2
3
1
4
2
1
1
2
4
3
2
3
4
2
4
1
1
2
2
3
3
3
4
4
3
4
4
1
2
4
1
2
3
4
1
1
2
3
2
1
2
2
3
3
3
1
2
2
2
1
1
1
3
1
2
2
3
4
1
1
2
2
1
3
4
1
1
3
1
3
3
2
1
1
4
1
2
2
4
4
3
2
4
1
3
1
3
2
4
4
2
1
4
3
3
2
3
3
4
1
3
1
4
1
4
3
2
1
1
2
3
4
4
3
2
1
3
2
3
1
4
2
2
4
4
1
1
3
3
4
1
1
1
4
2
4
2
2
2
1
2
1
1
3
1
2
2
2
2
2
3
3
2
2
4
2
2
2
1
3
4
4
4
